# Supplementary material for: A Cross-Sectional Study on Physical Activity and Psychological Distress in Adults with Asthma
Source: Healthcare (Basel). 2022 Dec 7;10(12):2469. doi: 10.3390/healthcare10122469 (PMC9778577; doi:10.3390/healthcare10122469)
Supplement: Supplementary file 1 [file healthcare-10-02469-s001.zip]

Archive with 1 entries (1 files):
- Table S1. Self-perceived health, according to physical activity level in Spanish adults with asthma.pdf
